# Supplementary material for: Inhibition of Granulomatous Inflammation and Prophylactic Treatment of Schistosomiasis with a Combination of Edelfosine and Praziquantel
Source: PLoS Negl Trop Dis. 2015 Jul 20;9(7):e0003893. doi: 10.1371/journal.pntd.0003893 (PMC4507859; doi:10.1371/journal.pntd.0003893)
Supplement: S1 Table — (XLSX) [file pntd.0003893.s004.xlsx]

## Sheet: Table S1
S1 Table. White blood cell, lymphocyte and monocyte count in drug-treated and untreated mice.
Time point	Groups	White blood cells (103/µL)		Lymphocytes (103/µL)		Monocytes (103/µL)
	Naive	6.013 (0.348)		4.178 (0.303)		0.709 (0.065)
	Untreated	5.231 (0.437)		3.267 (0.255)		0.449 (0.045)
3rd Week	PZQ	5.367 (0.543)		3.853 (0.518)		0.429 (0.032)
	EDLF	4.950 (0.630)		2.770 (0.223)		0.491 (0.032)
	PZQ+EDLF	5.330 (0.454)		3.611 (0.319)		0.579 (0.070)
	Naive	4.933 (0.377)**		2.676 (0.237)		0.595 (0.066)*
	Untreated	10.310 (1.052)		3.450 (0.399)		1.096 (0.072)
8th Week	PZQ	9.920 (1.241)		4.434 (1.049)		0.859 (0.069)
	EDLF	6.451 (0.787)*		2.897 (0.384)		0.951 (0.124)
	PZQ+EDLF	7,693 (0,8964)		3.828 (0.620)		1.246 (0.158)
Data are shown as means (SEM) of eight mice. Asterisks represent statistical significance with
respect to the infected untreated group. *p < 0.05; **p<0.01.
